# Supplementary material for: Identification of Ubiquitin-Related Gene-Pair Signatures for Predicting Tumor Microenvironment Infiltration and Drug Sensitivity of Lung Adenocarcinoma
Source: Cancers (Basel). 2022 Jul 18;14(14):3478. doi: 10.3390/cancers14143478 (PMC9317993; doi:10.3390/cancers14143478)
Supplement: Supplementary file 1 [file cancers-14-03478-s001.zip]

Archive with 1 entries (1 files):
- cancers-1783604-supplementary.pdf
